# Supplementary material for: Applying Reversible Mutations of Nodulation and Nitrogen-Fixation Genes to Study Social Cheating in Rhizobium etli-Legume Interaction
Source: PLoS One. 2013 Jul 26;8(7):e70138. doi: 10.1371/journal.pone.0070138 (PMC3724788; doi:10.1371/journal.pone.0070138)
Supplement: Data S1 — (XLSX) [file pone.0070138.s001.xlsx]

## Sheet: Fig3 A & Fig6 A
Nodule occupancy
WT & ΔnodB					WT & :: nodB					WT & ΔnifA					WT & :: nifA
WT	ΔnodB	WT & ΔnodB	total		WT	::nodB	WT & ::nodB	total		WT	ΔnifA	WT & ΔnifA	total		WT	::nifA	WT & ::nifA	total
15	0	5	20		6	0	4	10		1	10	13	24		2	5	3	10
14	0	5	19		8	0	2	10		1	10	9	20		1	6	3	10
14	0	5	19		8	0	2	10		2	5	12	19		3	3	4	10
15	0	5	20		9	0	1	10		1	7	12	20		1	2	6	9
12	0	8	20		7	0	3	10		3	13	4	20		1	5	4	10
16	0	4	20		7	0	3	10		0	12	6	18		1	4	5	10
14	0	6	20		4	1	5	10		1	5	14	20		0	7	3	10
15	0	5	20		7	1	2	10		4	10	6	20		1	6	3	10
14	0	5	19		6	0	4	10		3	9	8	20		0	3	7	10
14	0	5	19		4	2	4	10		16	3	1	20		1	2	7	10
10	0	8	18		12	3	5	20		4	9	7	20		0	4	6	10
13	0	7	20		13	0	7	20		4	10	6	20		2	3	3	8
14	0	6	20		11	2	7	20		2	10	8	20		1	12	7	20
12	0	7	19		12	0	8	20		4	8	8	20		2	8	10	20
14	0	6	20		8	5	7	20		6	7	7	20		5	5	10	20
15	0	5	20		9	4	7	20		6	7	7	20		6	12	0	18
16	0	4	20		13	2	5	20		1	10	8	19		4	5	7	16
					14	1	5	20		0	9	11	20		1	7	12	20
					12	2	6	20		1	9	10	20		5	9	6	20
					12	2	6	20		6	11	3	20		2	7	11	20
					12	0	8	20		2	14	4	20		2	15	3	20
					14	1	5	20		6	8	6	20		3	8	5	16
					14	1	5	20		4	11	4	19		3	14	3	20
					13	1	6	20		2	13	3	18		2	11	7	20
					12	2	6	20		1	9	10	20		0	17	3	20
										1	12	7	20		0	16	2	18
										0	10	10	20		0	15	5	20
										1	10	7	18		1	11	8	20
										3	9	7	19		0	7	13	20
															1	12	7	20

## Sheet: Fig3 B & Fig6 B
Competition index
WT& ΔnodB				WT & ::nodB										WT & ΔnifA				WT & ::nifA
				::nodB/WT			::nodB/WT		::nodB revertant/WT			::nodB revertant/WT						::nifA/WT			::nifA/WT		::nifA revertant/WT			::nifA revertant/WT
					mutant					mutant									mutant					mutant
WT	ΔnodB	ΔnodB/WT		WT	total	::nodB			WT	total	::nodB			WT	ΔnifA	ΔnifA/WT		WT	total	::nifA			WT	total	::nifA
×106CFU/nodule	×106CFU/nodule			×106CFU/nodule	×106CFU/nodule	×106CFU/nodule			×106CFU/nodule	×106CFU/nodule	×106CFU/nodule			×106CFU/nodule	×106CFU/nodule			×106CFU/nodule	×106CFU/nodule	×106CFU/nodule			×106CFU/nodule	×106CFU/nodule	×106CFU/nodule
6	2	0.333333		4	2	1.2	0.3		11	83	0	7.54545		5	24	4.8		17	503	470	27.6471		17	503	470	1.94118
6	2	0.333333		7	12	2	0.285714		13	25	2.8	1.70769		8	37	4.625		19	301	280	14.7368		25	225	190	1.4
11	3	0.272727		13	25	2.8	0.215385		7	12	2	1.42857		7	28	4		8	75	74	9.25		19	301	280	1.10526
11	3	0.272727		28	20	5	0.178571		8	9	0	1.125		12	48	4		25	225	190	7.6		4	14	10	1
20	5	0.25		51	32	8	0.156863		15	14	0	0.933333		20	78	3.9		3	20	19	6.33333		4	27	24	0.75
20	5	0.25		31	25	3.6	0.116129		20	19	2	0.85		20	78	3.9		4	27	24	6		4	27	24	0.75
13	3	0.230769		31	25	3.6	0.116129		23	20	0.7	0.83913		20	78	3.9		4	27	24	6		12	59	51	0.666667
13	3	0.230769		70	30	8	0.114286		5	4	0	0.8		61	230	3.77049		8	46	44	5.5		3	16	14	0.666667
31	7	0.225806		20	19	2	0.1		31	25	3.6	0.690323		13	49	3.76923		8	46	44	5.5		12	36	29	0.583333
23	5	0.217391		10	4	1	0.1		31	25	3.6	0.690323		4	15	3.75		4	21	20	5		12	36	29	0.583333
23	5	0.217391		13	7	1	0.0769231		19	14	0.9	0.689474		4	15	3.75		3	16	14	4.66667		7	25	21	0.571429
19	4	0.210526		29	11	2.2	0.0758621		19	14	0.9	0.689474		21	77	3.66667		8	39	37	4.625		4	18	16	0.5
53	11	0.207547		56	8	4	0.0714286		13	8	0	0.615385		17	62	3.64706		5	23	22	4.4		48	21	0.1	0.4375
31	6	0.193548		56	16	4	0.0714286		37	21	0	0.567568		17	62	3.64706		12	59	51	4.25		14	54	48	0.428571
31	6	0.193548		9	5	0.6	0.0666667		9	5	0	0.555556		11	40	3.63636		9	39	37	4.11111		63	257	230	0.428571
11	2	0.181818		100	60	6	0.06		100	60	6	0.54		13	47	3.61538		4	18	16	4		38	102	87	0.394737
11	2	0.181818		24	6	1.3	0.0541667		28	20	5	0.535714		2	7	3.5		63	257	230	3.65079		24	60	51	0.375
36	6	0.166667		27	6	1.4	0.0518519		32	17	0	0.53125		2	7	3.5		13	49	45	3.46154		14	9	4	0.357143
25	4	0.16		86	16	4.3	0.05		69	35	0	0.507246		4	14	3.5		14	54	48	3.42857		14	33	28	0.357143
25	4	0.16		19	14	0.9	0.0473684		9	5	0.6	0.488889		28	98	3.5		12	42	41	3.41667		5.1	11.9	10.2	0.333333
11	1.74	0.158182		19	14	0.9	0.0473684		51	32	8	0.470588		2	7	3.5		5	18	17	3.4		3	11	10	0.333333
27	4	0.148148		15	4	0.7	0.0466667		13	7	1	0.461538		2	7	3.5		3	11	10	3.33333		9	26	23	0.333333
27	3.9	0.144444		43	8	2	0.0465116		16	7	0	0.4375		13	45	3.46154		3	11	10	3.33333		3	11	10	0.333333
14	2	0.142857		200	40	9	0.045		70	30	0	0.428571		26	89	3.42308		19	64	63	3.31579		18	22	16	0.333333
14	2	0.142857		47	14	2	0.0425532		41	17	0	0.414634		23	78	3.3913		19	64	63	3.31579		36	12	0.1	0.333333
21	3	0.142857		48	3	2	0.0416667		28	11	0	0.392857		19	64	3.36842		12	40	39	3.25		3	10	9	0.333333
27	3.7	0.137037		41	6	1.7	0.0414634		31	13	0.9	0.390323		25	84	3.36		12	39	38	3.16667		6	17	15	0.333333
35	4	0.114286		42	6	1.7	0.0404762		71	29	2	0.380282		6	20	3.33333		10	32	31	3.1		3	20	19	0.333333
113	12	0.106195		81	28	3	0.037037		24	9	0	0.375		26	85	3.26923		10	32	31	3.1		13	49	45	0.307692
19	1.8	0.0947368		57	16	2.1	0.0368421		57	22	0.9	0.370175		9	29	3.22222		15	48	46	3.06667		10	20	17	0.3
23	2	0.0869565		49	11	1.7	0.0346939		19	7	0	0.368421		6	19	3.16667		14	44	42	3		21	63	57	0.285714
92	8	0.0869565		58	13	2	0.0344828		11	4	0	0.363636		6	19	3.16667		14	44	42	3		7	19	17	0.285714
62	5.3	0.0854839		23	20	0.7	0.0304348		17	6	0	0.352941		6	19	3.16667		3	10	9	3		7	16	14	0.285714
119	10	0.0840336		33	5	1	0.030303		43	15	0	0.348837		26	82	3.15385		2	6	6	3		7	16	14	0.285714
12	1	0.0833333		63	13	1.9	0.0301587		36	12	0	0.333333		17	52	3.05882		27	87	80	2.96296		11	32	29	0.272727
12	1	0.0833333		54	10	1.6	0.0296296		52	17	0	0.326923		36	110	3.05556		21	63	61	2.90476		11	32	29	0.272727
12	1	0.0833333		68	16	2	0.0294118		37	12	0	0.324324		28	84	3		14	42	40	2.85714		27	87	80	0.259259
12	1	0.0833333		31	13	0.9	0.0290323		21	7	0.2	0.32381		17	50	2.94118		12	35	34	2.83333		4	12	11	0.25
76	6	0.0789474		71	29	2	0.028169		70	30	8	0.314286		10	29	2.9		6	18	17	2.83333		8	46	44	0.25
22	1.7	0.0772727		51	15	1.3	0.0254902		36	12	0.7	0.313889		10	29	2.9		32	94	89	2.78125		8	46	44	0.25
13	1	0.0769231		49	7	1.2	0.0244898		42	13	0	0.309524		10	29	2.9		4	12	11	2.75		160	70	30	0.25
13	1	0.0769231		43	12	1	0.0232558		81	28	3	0.308642		9	26	2.88889		21	63	57	2.71429		4	8	7	0.25
53	4	0.0754717		87	15	2	0.0229885		13	4	0	0.307692		8	23	2.875		7	20	19	2.71429		16	47	43	0.25
53	4	0.0754717		62	14	1.4	0.0225806		29	11	2.2	0.303448		14	40	2.85714		7	20	19	2.71429		4	9	8	0.25
53	3.5	0.0660377		36	1	0.8	0.0222222		43	13	0	0.302326		33	93	2.81818		7	20	19	2.71429		8	39	37	0.25
62	4	0.0645161		15	3	0.3	0.02		10	4	1	0.3		27	76	2.81481		16	47	43	2.6875		8	22	20	0.25
31	1.7	0.0548387		15	3	0.3	0.02		64	19	0	0.296875		35	97	2.77143		22	62	59	2.68182		8	22	20	0.25
44	2	0.0454545		72	11	1.4	0.0194444		58	17	0	0.293103		46	127	2.76087		11	32	29	2.63636		4	9	8	0.25
92	4	0.0434783		36	12	0.7	0.0194444		82	25	1.4	0.287805		210	570	2.71429		11	32	29	2.63636		4	21	20	0.25
98	4	0.0408163		67	13	1.2	0.0179104		7	2	0	0.285714		7	19	2.71429		8	22	21	2.625		13	26	23	0.230769
106	4	0.0377358		58	5	1	0.0172414		43	12	0	0.27907		6	16	2.66667		8	22	21	2.625		13	27	24	0.230769
24	0.9	0.0375		82	25	1.4	0.0170732		51	15	1.3	0.268627		26	69	2.65385		8	22	21	2.625		13	26	23	0.230769
62	2.3	0.0370968		47	2	0.8	0.0170213		23	6	0	0.26087		14	37	2.64286		8	22	21	2.625		39	81	72	0.230769
91	3	0.032967		57	22	0.9	0.0157895		31	8	0	0.258065		11	29	2.63636		0.8	2.2	2.1	2.625		22	62	57	0.227273
38	1.2	0.0315789		180	30	2	0.0111111		43	12	1	0.255814		28	73	2.60714		22	62	57	2.59091		9	13	11	0.222222
59	1.8	0.0305085		39	2	0.4	0.0102564		47	14	2	0.255319		24	62	2.58333		16	42	41	2.5625		9	13	11	0.222222
20	0.6	0.03		21	7	0.2	0.00952381		48	12	0	0.25		12	31	2.58333		9	26	23	2.55556		9	39	37	0.222222
50	1.5	0.03		68	7	0.6	0.00882353		36	9	0	0.25		24	62	2.58333		6	15	15	2.5		9	21	19	0.222222
40	1.2	0.03		39	4	0.2	0.00512821		57	16	2.1	0.24386		28	72	2.57143		6	17	15	2.5		39	20	12	0.205128
57	1.6	0.0280702		39	9	0.18	0.00461538		39	9	0.18	0.226154		15	38	2.53333		8	22	20	2.5		10	20	18	0.2
22	0.6	0.0272727							49	11	0	0.22449		17	43	2.52941		8	22	20	2.5		5	23	22	0.2
75	2	0.0266667							45	10	0	0.222222		27	68	2.51852		7	19	17	2.42857		15	31	28	0.2
34	0.9	0.0264706							15	4	0.7	0.22		2	5	2.5		12	36	29	2.41667		5	18	17	0.2
58	1.4	0.0241379							28	6	0	0.214286		18	45	2.5		12	36	29	2.41667		5	9	8	0.2
37	0.8	0.0216216							56	16	4	0.214286		6	15	2.5		24	60	57	2.375		19.0667	32.9333	29.4667	0.181818
39	0.8	0.0205128							29	6	0	0.206897		35	87	2.48571		38	102	87	2.28947		11	19	17	0.181818
51	1	0.0196078							68	16	2	0.205882		35	87	2.48571		9	21	20	2.22222		170	310	280	0.176471
103	2	0.0194175							62	14	1.4	0.203226		25	62	2.48		9	21	20	2.22222		6	18	17	0.166667
22	0.4	0.0181818							4	2	1.2	0.2		25	62	2.48		9	21	20	2.22222		12	18	16	0.166667
78	1.3	0.0166667							24	6	1.3	0.195833		25	62	2.48		9	21	20	2.22222		12	18	16	0.166667
42	0.7	0.0166667							49	11	1.7	0.189796		21	52	2.47619		6	13	13	2.16667		12	28	26	0.166667
62	1	0.016129							58	13	2	0.189655		13	32	2.46154		7	16	15	2.14286		6	10	9	0.166667
62	1	0.016129							64	12	0	0.1875		22	54	2.45455		7	16	15	2.14286		31	53	48	0.16129
74	1.1	0.0148649							15	3	0.3	0.18		21	51	2.42857		24	60	51	2.125		31	51	46	0.16129
36	0.5	0.0138889							15	3	0.3	0.18		12	29	2.41667		9	21	19	2.11111		38	6	0	0.157895
15	0.19	0.0126667							63	13	1.9	0.17619		12	29	2.41667		26	56	54	2.07692		32	94	89	0.15625
57	0.7	0.0122807							67	13	1.2	0.176119		12	29	2.41667		27	59	55	2.03704		13	26	24	0.153846
28	0.3	0.0107143							35	6	0	0.171429		22	53	2.40909		4	9	8	2		13	26	24	0.153846
									27	6	1.4	0.17037		27	65	2.40741		7	16	14	2		20	3	0	0.15
									18	3	0	0.166667		30	72	2.4		5.1	11.9	10.2	2		27	59	55	0.148148
									62	10	0	0.16129		26	62	2.38462		4	9	8	2		7	16	15	0.142857
									180	30	2	0.155556		47	112	2.38298		7	16	14	2		14	44	42	0.142857
									54	10	1.6	0.155556		34	81	2.38235		14	33	28	2		7	20	19	0.142857
									200	40	9	0.155		33	78	2.36364		27	54	53	1.96296		7	16	15	0.142857
									65	10	0	0.153846		22	52	2.36364		37	77	72	1.94595		14	44	42	0.142857
									13	2	0	0.153846		28	66	2.35714		11	22	21	1.90909		7	20	19	0.142857
									87	15	2	0.149425		14	33	2.35714		15	31	28	1.86667		14	42	40	0.142857
									42	6	0	0.142857		14	33	2.35714		13	26	24	1.84615		7	20	19	0.142857
									43	8	2	0.139535		18	42	2.33333		13	27	24	1.84615		22	62	59	0.136364
									86	16	4.3	0.136047		27	63	2.33333		13	26	24	1.84615		37	77	72	0.135135
									5.9	0.8	0	0.135593		12	28	2.33333		39	81	72	1.84615		15	48	46	0.133333
									5.9	0.8	0	0.135593		34	79	2.32353		19	37	35	1.84211		0.8	2.2	2.1	0.125
									72	11	1.4	0.133333		13	30	2.30769		11	21	20	1.81818		8	22	21	0.125
									71	9	0	0.126761		41	94	2.29268		10	18	18	1.8		8	75	74	0.125
									16	2	0	0.125		57	130	2.2807		13	26	23	1.76923		8	22	21	0.125
									33	5	1	0.121212		29	66	2.27586		13	26	23	1.76923		8	22	21	0.125
									92	11	0	0.119565		35	79	2.25714		4	8	7	1.75		8	22	21	0.125
									49	7	1.2	0.118367		36	81	2.25		10	20	17	1.7		80	120	110	0.125
									51	6	0	0.117647		38	85	2.23684		170	310	280	1.64706		24	60	57	0.125
									34	4	0	0.117647		27	60	2.22222		11	19	18	1.63636		27	47	44	0.111111
									51	6	0	0.117647		27	60	2.22222		11	19	18	1.63636		27	47	44	0.111111
									34	4	0	0.117647		27	60	2.22222		11	19	18	1.63636		9	12	11	0.111111
									72	8	0	0.111111		27	60	2.22222		27	47	44	1.62963		9	21	20	0.111111
									41	6	1.7	0.104878		25	55	2.2		27	46	44	1.62963		9	21	20	0.111111
									39	4	0	0.102564		21	46	2.19048		27	47	44	1.62963		9	21	20	0.111111
									42	6	1.7	0.102381		22	48	2.18182		27	45	44	1.62963		9	21	20	0.111111
									59	6	0	0.101695		19	41	2.15789		5	9	8	1.6		9	1	0	0.111111
									91	9	0	0.0989011		43	92	2.13953		31	53	48	1.54839		19	37	35	0.105263
									39	4	0.2	0.0974359		67	143	2.13433		11	19	17	1.54545		100	160	150	0.1
									31	3	0	0.0967742		23	49	2.13043		19.0667	32.9333	29.4667	1.54545		20	31	29	0.1
									68	7	0.6	0.0941176		9	19	2.11111		100	160	150	1.5		10	32	31	0.1
									12	1	0	0.0833333		38	79	2.07895		6	10	9	1.5		10	32	31	0.1
									12	1	0	0.0833333		14	29	2.07143		12	19	18	1.5		21	63	61	0.0952381
									56	8	4	0.0714286		18	37	2.05556		31	51	46	1.48387		11	19	18	0.0909091
									58	5	1	0.0689655		19	39	2.05263		20	31	29	1.45		11	22	21	0.0909091
									39	2	0	0.0512821		49	94	2.04348		12	18	17	1.41667		11	19	18	0.0909091
									47	2	0	0.0425532		24	49	2.04167		12	18	17	1.41667		11	9	8	0.0909091
									39	2	0.4	0.0410256		17	34	2		80	120	110	1.375		11	19	18	0.0909091
									36	1	0	0.0277778		31	61	1.96774		27	38	37	1.37037		11	21	20	0.0909091
									47	2	0.8	0.0255319		97	190	1.95876		27	38	37	1.37037		23	2	0	0.0869565
									48	3	2	0.0208333		22	43	1.95455		25	36	34	1.36		12	35	34	0.0833333
									36	1	0.8	0.00555556		42	82	1.95238		29	40	39	1.34483		12	18	17	0.0833333
														69	133	1.92754		29	40	39	1.34483		12	42	41	0.0833333
														27	52	1.92593		12	18	16	1.33333		12	40	39	0.0833333
														49	94	1.91837		12	18	16	1.33333		12	18	17	0.0833333
														49	94	1.91837		33	42	41	1.24242		12	39	38	0.0833333
														31	59	1.90323		9	13	11	1.22222		12	19	18	0.0833333
														9	17	1.88889		9	12	11	1.22222		25	36	34	0.08
														9	17	1.88889		9	13	11	1.22222		26	56	54	0.0769231
														54	102	1.88889		18	21	20	1.11111		13	1	0	0.0769231
														9	17	1.88889		17.5	17.5	16.3333	0.933333		27	46	44	0.0740741
														18	34	1.88889		55	53	49	0.890909		82	67	61	0.0731707
														26	49	1.88462		18	22	16	0.888889		55	53	49	0.0727273
														17	32	1.88235		82	67	61	0.743902		430	30	0	0.0697674
														16	30	1.875		11	9	8	0.727273		17.5	17.5	16.3333	0.0666667
														29	54	1.86207		160	120	110	0.6875		78	5	0	0.0641026
														14	26	1.85714		240	130	120	0.5		16	4	3	0.0625
														14	26	1.85714		15	5	5	0.333333		16	42	41	0.0625
														26	48	1.84615		39	20	12	0.307692		16	4	3	0.0625
														32	59	1.84375		14	9	4	0.285714		160	120	110	0.0625
														6	11	1.83333		16	4	3	0.1875		18	21	20	0.0555556
														35	64	1.82857		16	4	3	0.1875		19	64	63	0.0526316
														5	9	1.8		160	70	30	0.1875		19	64	63	0.0526316
														45	81	1.8							39	2	0.1	0.0512821
														5	9	1.8							21	8	7	0.047619
														19	34	1.78947							240	130	120	0.0416667
														19	34	1.78947							52	2	0.3	0.0384615
														33	59	1.78788							27	38	37	0.037037
														14	25	1.78571							27	38	37	0.037037
														32	57	1.78125							27	45	44	0.037037
														180	320	1.77778							27	54	53	0.037037
														4	7	1.75							29	40	39	0.0344828
														228	397	1.74123							29	40	39	0.0344828
														23	40	1.73913							59	2	0.1	0.0338983
														60	104	1.73333							32	1	0.1	0.03125
														33	57	1.72727							33	42	41	0.030303
														21	36	1.71429							80	2	0.2	0.025
														21	36	1.71429							45	1	0.1	0.0222222
														21	36	1.71429							68	1	0.1	0.0147059
														21	36	1.71429
														52	89	1.71154
														31	53	1.70968
														44	75	1.70455
														22	37	1.68182
														3	5	1.66667
														3	5	1.66667
														15	25	1.66667
														26	43	1.65385
														65	104	1.6
														56	89	1.58929
														19	30	1.57895
														21	33	1.57143
														37	58	1.56757
														30	47	1.56667
														78	122	1.5641
														76	118	1.55263
														24	37	1.54167
														57	87	1.52632
														32	48	1.5
														16	24	1.5
														29	43	1.48276
														77	113	1.46753
														27	39	1.44444
														47	67	1.42553
														38	54	1.42105
														12	17	1.41667
														37	52	1.40541
														37	52	1.40541
														13	18	1.38462
														22	30	1.36364
														44	58	1.31818
														28	36	1.28571
														64	81	1.26562
														19	24	1.26316
														45	56	1.24444
														9	11	1.22222
														23	27	1.17391
														140	150	1.07143
														39	32	0.820513
														22	17	0.772727
														16	12	0.75
														32	23	0.71875
														44	29	0.659091
														36	23	0.638889
														18	9	0.5
														31	10	0.322581

## Sheet: Fig4 A & Fig7 A
Reversion in vitro condition
	::nodB						::nifA
	in PY both			in rhizosphere			in PY both			in rhizosphere
	Sm	Sm Km	Rev(%)	Sm	Sm Km	Rev(%)	Sm	Sm Km	Rev(%)	Sm	Sm Km	Rev(%)
0 Days	1000	1000	0	1000	1000	0	1000	1000	0	1000	1000	0
	1000	1000	0	1000	1000	0	1000	1000	0	1000	1000	0
	1000	1000	0	1000	1000	0	1000	1000	0	1000	1000	0
10 Days	1000	999	0.1	42	41	2.38095	1000	997	0.3	52	51	1.92308
	1000	998	0.2	40	39	2.5	1000	998	0.2	64	63	1.5625
	1000	999	0.1	32	31	3.125	1000	997	0.3	73	71	2.73973
20 Days	1000	995	0.5	53	51	3.77358	1000	997	0.3	55	53	3.63636
	1000	995	0.5	67	64	4.47761	1000	998	0.2	93	87	6.45161
	1000	996	0.4	35	33	5.71429	1000	997	0.3	/	/	0
30 Days	1000	992	0.8	32	31	3.125	1000	990	1	53	51	3.77358
	1000	992	0.8	57	56	1.75439	1000	990	1	50	49	2
	1000	994	0.6	73	71	2.73973	1000	994	0.6	77	74	3.8961

## Sheet: Fig4 B & Fig7 B
Reversion in vivo condition
single inoculation				mixed inoculation										single inoculation				mixed inoculation
				::nodB only					co-exist									::nifA only					co-exist
mutant		Rev(%)		mutant		Rev(%)			WT	mutant		Rev(%)		mutant		Rev(%)		mutant		Rev(%)			WT	mutant		Rev(%)
total	::nodB			total	::nodB					total	::nodB			total	::nifA			total	::nifA					total	::nifA
×106CFU/nodule	×106CFU/nodule			×106CFU/nodule	×106CFU/nodule				×106CFU/nodule	×106CFU/nodule	×106CFU/nodule			×106CFU/nodule	×106CFU/nodule			×106CFU/nodule	×106CFU/nodule				×106CFU/nodule	×106CFU/nodule	×106CFU/nodule
15	0	100		38	0	100			5.9	0.8	0	100		15	6	60		350	34	90.2857			160	70	30	57.1429
10	0	100		26	0	100			51	6	0	100		62	31	50		47	20	57.4468			14	9	4	55.5556
17	0	100		42	0	100			34	4	0	100		19	10	47.3684		56	29	48.2143			39	20	12	40
15	0	100		27	0	100			69	35	0	100		132	74	43.9394		32	19	40.625			4	14	10	28.5714
8	0	100		17	0	100			16	2	0	100		16	9	43.75		32	19	40.625			18	22	16	27.2727
19	0	100		67	0	100			15	14	0	100		13	8	38.4615		43	27	37.2093			16	4	3	25
49	0	100		84	0	100			29	6	0	100		67	43	35.8209		280	180	35.7143			16	4	3	25
13	0	100		9	0	100			13	4	0	100		89	58	34.8315		84	59	29.7619			12	36	29	19.4444
30	0	100		26	0	100			17	6	0	100		16	11	31.25		63	46	26.9841			12	36	29	19.4444
49	0	100		62	0	100			5.9	0.8	0	100		39	27	30.7692		23	17	26.087			7	25	21	16
36	0	100		18	0	100			39	2	0	100		111	77	30.6306		230	170	26.087			25	225	190	15.5556
24	0	100		73	0	100			51	6	0	100		58	42	27.5862		4	3	25			9	13	11	15.3846
12	0	100		26	0	100			70	30	0	100		123	91	26.0163		32	26	18.75			9	13	11	15.3846
12	0	100		5	0	100			34	4	0	100		109	81	25.6881		16	13	18.75			14	33	28	15.1515
17	0	100		100	0	100			31	8	0	100		43	32	25.5814		107	87	18.6916			10	20	17	15
19	0	100		20	0	100			35	6	0	100		52	39	25		38	31	18.4211			24	60	51	15
8	0	100		37	0	100			45	10	0	100		46	35	23.913		110	90	18.1818			38	102	87	14.7059
39	0	100		22	0	100			28	6	0	100		42	32	23.8095		40	33	17.5			5.1	11.9	10.2	14.2857
25	0	100		66	0	100			62	10	0	100		70	54	22.8571		35	29	17.1429			12	59	51	13.5593
19	0	100		27	0	100			19	7	0	100		40	31	22.5		117	97	17.094			4	8	7	12.5
27	0	100		15	0	100			7	2	0	100		98	76	22.449		54	45	16.6667			7	16	14	12.5
26	0	100		95	1.2	98.7368			43	12	0	100		59	46	22.0339		18	15	16.6667			21	8	7	12.5
17	0	100		23	0.3	98.6957			23	6	0	100		50	39	22		180	150	16.6667			7	16	14	12.5
22	0	100		75	1.8	97.6			37	12	0	100		87	68	21.8391		6	5	16.6667			3	16	14	12.5
8	0	100		76	2	97.3684			59	6	0	100		46	36	21.7391		560	470	16.0714			6	17	15	11.7647
39	0	100		7	0.2	97.1429			42	6	0	100		140	110	21.4286		13	11	15.3846			13	26	23	11.5385
8	0	100		13	1.1	91.5385			65	10	0	100		14	11	21.4286		330	280	15.1515			9	26	23	11.5385
34	0	100		59	5	91.5254			43	15	0	100		190	150	21.0526		48	41	14.5833			13	26	23	11.5385
22	0	100		52	5.9	88.6538			58	17	0	100		240	190	20.8333		140	120	14.2857			4	27	24	11.1111
48	0	100		17	4	76.4706			64	12	0	100		98	78	20.4082		70	60	14.2857			13	27	24	11.1111
51	0	100		11	2.7	75.4545			13	2	0	100		15	12	20		210	180	14.2857			12	18	16	11.1111
62	0	100							28	11	0	100		90	72	20		57	49	14.0351			12	18	16	11.1111
39	0	100							48	12	0	100		63	51	19.0476		29	25	13.7931			4	27	24	11.1111
89	0	100							52	17	0	100		97	79	18.5567		29	25	13.7931			11	9	8	11.1111
71	0	100							36	9	0	100		109	89	18.3486		220	190	13.6364			14	54	48	11.1111
87	0	100							41	17	0	100		11	9	18.1818		600	520	13.3333			39	81	72	11.1111
32	0	100							12	1	0	100		11	9	18.1818		30	26	13.3333			4	9	8	11.1111
33	0	100							36	12	0	100		110	90	18.1818		150	130	13.3333			4	9	8	11.1111
29	0	100							9	5	0	100		39	32	17.9487		56	49	12.5			4	18	16	11.1111
32	0	100							49	11	0	100		170	140	17.6471		8	7	12.5			5	9	8	11.1111
11	0	100							42	13	0	100		180	150	16.6667		8	7	12.5			19.0667	32.9333	29.4667	10.5263
21	0	100							5	4	0	100		6	5	16.6667		8	7	12.5			11	19	17	10.5263
15	0	100							12	1	0	100		18	15	16.6667		8	7	12.5			7	19	17	10.5263
25	0	100							91	9	0	100		12	10	16.6667		480	420	12.5			63	257	230	10.5058
69	0	100							13	8	0	100		18	15	16.6667		24	21	12.5			10	20	18	10
61	0	100							31	3	0	100		12	10	16.6667		58	51	12.069			3	10	9	10
67	0	100							39	9	0.18	98		63	53	15.873		75	66	12			6	10	9	10
34	0	100							21	7	0.2	97.1429		64	54	15.625		420	370	11.9048			31	51	46	9.80392
59	0	100							23	20	0.7	96.5		64	54	15.625		260	230	11.5385			170	310	280	9.67742
56	0	100							57	22	0.9	95.9091		32	27	15.625		260	230	11.5385			15	31	28	9.67742
57	0	100							39	4	0.2	95		77	65	15.5844		63	56	11.1111			21	63	57	9.52381
48	0	100							82	25	1.4	94.4		130	110	15.3846		360	320	11.1111			9	21	19	9.52381
73	0	100							36	12	0.7	94.1667		87	74	14.9425		460	410	10.8696			31	53	48	9.43396
74	0	100							19	14	0.9	93.5714		55	47	14.5455		65	58	10.7692			11	32	29	9.375
29	0	100							19	14	0.9	93.5714		55	47	14.5455		47	42	10.6383			11	32	29	9.375
35	0	100							180	30	2	93.3333		62	53	14.5161		47	42	10.6383			3	11	10	9.09091
71	0	100							71	29	2	93.1034		140	120	14.2857		19	17	10.5263			3	11	10	9.09091
21	0	100							31	13	0.9	93.0769		140	120	14.2857		19	17	10.5263			8	22	20	9.09091
32	0	100							43	12	1	91.6667		21	18	14.2857		19	17	10.5263			8	22	20	9.09091
48	0	100							68	7	0.6	91.4286		28	24	14.2857		86	77	10.4651			82	67	61	8.95522
32	0	100							51	15	1.3	91.3333		121	104	14.0496		580	520	10.3448			16	47	43	8.51064
21	0	100							67	13	1.2	90.7692		121	104	14.0496		69	62	10.1449			4	12	11	8.33333
21	0	100							100	60	6	90		258	222	13.9535		30	27	10			9	12	11	8.33333
28	0	100							15	3	0.3	90		290	250	13.7931		20	18	10			160	120	110	8.33333
75	0	100							15	3	0.3	90		22	19	13.6364		30	27	10			80	120	110	8.33333
45	0	100							62	14	1.4	90		30	26	13.3333		50	45	10			13	49	45	8.16327
54	0	100							20	19	2	89.4737		150	130	13.3333		30	27	10			22	62	57	8.06452
83	0	100							81	28	3	89.2857		23	20	13.0435		30	27	10			27	87	80	8.04598
45	0	100							13	25	2.8	88.8		123	107	13.0081		10	9	10			13	26	24	7.69231
42	0	100							9	5	0.6	88		48	42	12.5		30	27	10			13	26	24	7.69231
51	0	100							68	16	2	87.5		48	42	12.5		200	180	10			240	130	120	7.69231
7	0	100							72	11	1.4	87.2727		240	210	12.5		40	36	10			55	53	49	7.54717
37	0	100							57	16	2.1	86.875		160	140	12.5		71	64	9.85915			12	28	26	7.14286
95	0	100							87	15	2	86.6667		16	14	12.5		62	56	9.67742			19	301	280	6.97674
53	0	100							13	7	1	85.7143		250	220	12		420	380	9.52381			27	59	55	6.77966
15	0	100							47	14	2	85.7143		17	15	11.7647		210	190	9.52381			17.5	17.5	16.3333	6.66667
29	0	100							31	25	3.6	85.6		17	15	11.7647		32	29	9.375			17	503	470	6.56064
80	0	100							31	25	3.6	85.6		170	150	11.7647		32	29	9.375			37	77	72	6.49351
49	0	100							63	13	1.9	85.3846		17	15	11.7647		32	29	9.375			20	31	29	6.45161
82	0	100							58	13	2	84.6154		43	38	11.6279		22	20	9.09091			27	47	44	6.38298
56	0	100							49	11	1.7	84.5455		43	38	11.6279		220	200	9.09091			27	47	44	6.38298
20	0	100							54	10	1.6	84		26	23	11.5385		11	10	9.09091			7	16	15	6.25
31	0	100							7	12	2	83.3333		35	31	11.4286		79	72	8.86076			7	16	15	6.25
42	0	100							49	7	1.2	82.8571		90	80	11.1111		34	31	8.82353			100	160	150	6.25
20	0	100							15	4	0.7	82.5		109	97	11.0092		23	21	8.69565			6	18	17	5.55556
67	0	100							39	2	0.4	80		82	73	10.9756		23	21	8.69565			12	18	17	5.55556
50	0	100							58	5	1	80		55	49	10.9091		23	21	8.69565			25	36	34	5.55556
74	0	100							33	5	1	80		280	250	10.7143		23	21	8.69565			12	18	17	5.55556
13	0	100							29	11	2.2	80		190	170	10.5263		47	43	8.51064			5	18	17	5.55556
81	0	100							24	6	1.3	78.3333		19	17	10.5263		47	43	8.51064			19	37	35	5.40541
42	0	100							200	40	9	77.5		190	170	10.5263		47	43	8.51064			32	94	89	5.31915
44	0	100							27	6	1.4	76.6667		19	17	10.5263		48	44	8.33333			11	19	18	5.26316
59	0	100							28	20	5	75		29	26	10.3448		120	110	8.33333			11	19	18	5.26316
36	0	100							51	32	8	75		97	87	10.3093		37	34	8.10811			11	19	18	5.26316
22	0	100							56	16	4	75		10	9	10		62	57	8.06452			12	19	18	5.26316
49	0	100							43	8	2	75		100	90	10		51	47	7.84314			9	39	37	5.12821
93	0	100							10	4	1	75		300	270	10		26	24	7.69231			8	39	37	5.12821
42	0	100							70	30	8	73.3333		30	27	10		260	240	7.69231			7	20	19	5
37	0	100							86	16	4.3	73.125		30	27	10		390	360	7.69231			7	20	19	5
35	0	100							42	6	1.7	71.6667		200	180	10		26	24	7.69231			3	20	19	5
22	0	100							41	6	1.7	71.6667		8	7.2	10		13	12	7.69231			7	20	19	5
103	0	100							47	2	0.8	60		4	3.6	10		104	96	7.69231			24	60	57	5
30	0	100							56	8	4	50		16	14.4	10		790	730	7.59494			22	62	59	4.83871
43	0	100							4	2	1.2	40		71	64	9.85915		790	730	7.59494			18	21	20	4.7619
11	0	100							48	3	2	33.3333		41	37	9.7561		53	49	7.54717			11	21	20	4.7619
52	0	100							36	1	0.8	20		41	37	9.7561		27	25	7.40741			14	42	40	4.7619
23	0	100												83	75	9.63855		55	51	7.27273			9	21	20	4.7619
96	0	100												21	19	9.52381		28	26	7.14286			9	21	20	4.7619
14	0	100												21	19	9.52381		42	39	7.14286			9	21	20	4.7619
67	0	100												95	86	9.47368		84	78	7.14286			9	21	20	4.7619
25	0	100												53	48	9.43396		87	81	6.89655			4	21	20	4.7619
12	0	100												320	290	9.375		290	270	6.89655			0.8	2.2	2.1	4.54545
8	0	100												32	29	9.375		6	5.6	6.66667			14	44	42	4.54545
67	0	100												107	97	9.34579		30	28	6.66667			11	22	21	4.54545
15	0	100												107	97	9.34579		30	28	6.66667			8	22	21	4.54545
14	0	100												110	100	9.09091		15	14	6.66667			14	44	42	4.54545
53	0	100												110	100	9.09091		15	14	6.66667			8	22	21	4.54545
80	0	100												110	100	9.09091		15	14	6.66667			8	22	21	4.54545
47	0	100												23	21	8.69565		300	280	6.66667			8	22	21	4.54545
64	0	100												23	21	8.69565		620	580	6.45161			8	46	44	4.34783
25	0	100												23	21	8.69565		126	118	6.34921			27	46	44	4.34783
31	0	100												23	21	8.69565		63	59	6.34921			8	46	44	4.34783
64	0	100												23	21	8.69565		48	45	6.25			5	23	22	4.34783
37	0	100												83	76	8.43373		32	30	6.25			15	48	46	4.16667
76	0	100												24	22	8.33333		16	15	6.25			26	56	54	3.57143
5	0	100												12	11	8.33333		16	15	6.25			21	63	61	3.1746
38	0	100												24	22	8.33333		320	300	6.25			10	32	31	3.125
71	0	100												120	110	8.33333		33	31	6.06061			10	32	31	3.125
41	0	100												37	34	8.10811		33	31	6.06061			12	35	34	2.85714
29	0	100												37	34	8.10811		66	62	6.06061			27	38	37	2.63158
56	0	100												25	23	8		83	78	6.0241			27	38	37	2.63158
28	0	100												25	23	8		84	79	5.95238			12	39	38	2.5641
63	0	100												25	23	8		17	16	5.88235			12	40	39	2.5
108	0	100												25	23	8		51	48	5.88235			29	40	39	2.5
26	0	100												63	58	7.93651		52	49	5.76923			29	40	39	2.5
15	0	100												51	47	7.84314		87	82	5.74713			16	42	41	2.38095
24	0	100												64	59	7.8125		180	170	5.55556			12	42	41	2.38095
35	0	100												117	108	7.69231		18	17	5.55556			33	42	41	2.38095
90	0	100												130	120	7.69231		370	350	5.40541			27	45	44	2.22222
61	0	100												52	48	7.69231		93	88	5.37634			27	54	53	1.85185
37	0	100												130	120	7.69231		56	53	5.35714			19	64	63	1.5625
34	0	100												260	240	7.69231		56	53	5.35714			19	64	63	1.5625
28	0	100												26	24	7.69231		390	370	5.12821			8	75	74	1.33333
19	0	100												26	24	7.69231		410	390	4.87805			8	34	34	0
62	0	100												39	36	7.69231		83	79	4.81928			8	13	13	0
9	0	100												13	12	7.69231		21	20	4.7619			5	11	11	0
27	0	100												130	120	7.69231		21	20	4.7619			13	20	20	0
80	0	100												27	25	7.40741		430	410	4.65116			10	18	18	0
38	0	100												122	113	7.37705		87	83	4.5977			6	13	13	0
26	0	100												42	39	7.14286		22	21	4.54545			6	15	15	0
20	0	100												14	13	7.14286		220	210	4.54545			8	27	27	0
19	0	100												140	130	7.14286		23	22	4.34783			13	17	17	0
13	0	100												42	39	7.14286		47	45	4.25532			18	12	12	0
29	0	100												85	79	7.05882		240	230	4.16667			8	34	34	0
10	0	100												43	40	6.97674		96	92	4.16667			15	5	5	0
9	0	100												43	40	6.97674		250	240	4			41	23	23	0
9	0	100												290	270	6.89655		51	49	3.92157			11	25	25	0
6	0	100												29	27	6.89655		78	75	3.84615			2	6	6	0
14	0	100												73	68	6.84932		26	25	3.84615			13	18	18	0
12	0	100												73	68	6.84932		81	78	3.7037			17	13	13	0
11	0	100												117	109	6.83761		54	52	3.7037			11	19	19	0
19	0	100												88	82	6.81818		56	54	3.57143			9	21	21	0
7	0	100												103	96	6.79612		30	29	3.33333			6	21	21	0
43	0	100												13	12.1333	6.66667		30	29	3.33333			11	25	25	0
13	0	100												41	38.2667	6.66667		30	29	3.33333			18.7	14.3	14.3	0
9	0	100												30	28	6.66667		30	29	3.33333			11	19	19	0
17	0	100												30	28	6.66667		30	29	3.33333			3	3	3	0
19	0	100												45	42	6.66667		30	29	3.33333			1	10	10	0
59	0	100												150	140	6.66667		30	29	3.33333			25	37	37	0
42	0	100												150	140	6.66667		61	59	3.27869			28	22	22	0
16	0	100												45	42	6.66667		61	59	3.27869
27	0	100												60	56	6.66667		310	300	3.22581
43	0	100												45	42	6.66667		31	30	3.22581
9	0	100												15	14	6.66667		32	31	3.125
33	0	100												4	3.73333	6.66667		32	31	3.125
17	0	100												16	14.9333	6.66667		32	31	3.125
13	0	100												17	15.8667	6.66667		35	34	2.85714
13	0	100												17	15.8667	6.66667		35	34	2.85714
7	0	100												55	51.3333	6.66667		105	102	2.85714
20	0	100												19	17.7333	6.66667		38	37	2.63158
17	0	100												22	20.5333	6.66667		38	37	2.63158
38	0	100												73	68.1333	6.66667		79	77	2.53165
23	0	100												23	21.4667	6.66667		410	400	2.43902
26	0	100												107	100	6.54206		84	82	2.38095
16	0	100												31	29	6.45161		130	127	2.30769
36	0	100												31	29	6.45161		51	50	1.96078
99	0	100												47	44	6.38298		53	52	1.88679
67	0	100												16	15	6.25		57	56	1.75439
77	0	100												16	15	6.25		57	56	1.75439
80	0	100												81	76	6.17284		63	62	1.5873
101	0	100												81	76	6.17284		63	62	1.5873
88	0	100												33	31	6.06061		69	68	1.44928
47	0	100												33	31	6.06061		14	14	0
79	0	100												33	31	6.06061		23	23	0
91	0	100												34	32	5.88235		45	45	0
91	0	100												34	32	5.88235		18	18	0
101	0	100												51	48	5.88235		13	13	0
9	0	100												170	160	5.88235		56	56	0
17		100												51	48	5.88235		40	40	0
16	0	100												17	16	5.88235		140	140	0
9	0	100												17	16	5.88235		23	23	0
59	0	100												340	320	5.88235		45	45	0
29	0	100												170	160	5.88235		20	20	0
125	0	100												51	48	5.88235		16	16	0
103	0	100												17	16	5.88235		24	24	0
21	0	100												52	49	5.76923		80	80	0
34	0	100												52	49	5.76923		28	28	0
66	0	100												350	330	5.71429		30	30	0
46	0	100												71	67	5.6338		220	220	0
22	0	100												36	34	5.55556		300	300	0
55	0	100												72	68	5.55556		390	390	0
59	0	100												180	170	5.55556		17	17	0
35	0	100												180	170	5.55556		300	300	0
28	0	100												18	17	5.55556		16	16	0
52	0	100												37	35	5.40541		280	280	0
24	0	100												56	53	5.35714		120	120	0
40	0	100												131	124	5.34351		39	39	0
76	0	100												190	180	5.26316		81	81	0
27	0	100												190	180	5.26316		4	4	0
117	0	100												19	18	5.26316		13	13	0
22	0	100												19	18	5.26316		30	30	0
23	0	100												58	55	5.17241		30	30	0
21	0	100												58	55	5.17241		30	30	0
87	0	100												39	37	5.12821		30	30	0
41	0	100												39	37	5.12821		30	30	0
57	0	100												39	37	5.12821		30	30	0
102	0	100												59	56	5.08475		30	30	0
85	0	100												200	190	5		120	120	0
74	0	100												20	19	5		39	39	0
36	0	100												81	77	4.93827		2	2	0
23	0	100												41	39	4.87805		8	8	0
38	0	100												41	39	4.87805		4	4	0
13	0	100												41	39	4.87805		140	140	0
72	0	100												41	39	4.87805		200	200	0
82	0	100												21	20	4.7619		6	6	0
64	0	100												42	40	4.7619		80	80	0
93	0	100												210	200	4.7619		31	31	0
17	0	100												21	20	4.7619		34	34	0
33	0	100												42	40	4.7619
29	0	100												65	62	4.61538
16	0	100												22	21	4.54545
41	0	100												22	21	4.54545
25	0	100												220	210	4.54545
747	0	100												22	21	4.54545
59	0	100												91	87	4.3956
18	0	100												23	22	4.34783
13	0	100												23	22	4.34783
41	0	100												230	220	4.34783
36	0	100												23	22	4.34783
39	0	100												47	45	4.25532
24	0	100												24	23	4.16667
88	0	100												24	23	4.16667
47	0	100												48	46	4.16667
30	0	100												240	230	4.16667
14	0	100												48	46	4.16667
20	0	100												24	23	4.16667
16	0	100												25	24	4
46	0	100												250	240	4
4	0	100												50	48	4
67	0	100												51	49	3.92157
72	0	100												260	250	3.84615
58	0	100												260	250	3.84615
26	0	100												113	109	3.53982
55	0	100												29	28	3.44828
65	0	100												22	21.2667	3.33333
17	0	100												22	21.2667	3.33333
16	0	100												44	42.5333	3.33333
68	0	100												22	21.2667	3.33333
25	0	100												3	2.9	3.33333
34	0	100												74	71.5333	3.33333
50	0	100												6	5.8	3.33333
15	0	100												6	5.8	3.33333
67	0	100												3	2.9	3.33333
8	0	100												13	12.5667	3.33333
110	0	100												41	39.6333	3.33333
67	0	100												14	13.5333	3.33333
54	0	100												30	29	3.33333
11	0	100												30	29	3.33333
25	0	100												30	29	3.33333
5	0	100												17	16.4333	3.33333
62	0	100												19	18.3667	3.33333
14	0	100												25	24.1667	3.33333
19	0	100												50	48.3333	3.33333
51	0	100												29	28.0333	3.33333
35	0	100												92	89	3.26087
12	0	100												32	31	3.125
27	0	100												34	33	2.94118
38	0	100												70	68	2.85714
24	0	100												70	68	2.85714
39	0	100												37	36	2.7027
45	0	100												37	36	2.7027
109	0	100												38	37	2.63158
3	0	100												39	38	2.5641
27	0	100												39	38	2.5641
75	0	100												79	77	2.53165
23	0	100												40	39	2.5
14	0	100												40	39	2.5
46	0	100												41	40	2.43902
86	0.3	99.6512												42	41	2.38095
49	0.2	99.5918												42	41	2.38095
24	0.1	99.5833												44	43	2.27273
64	0.3	99.5312												44	43	2.27273
29	0.2	99.3103												45	44	2.22222
23	0.2	99.1304												45	44	2.22222
74	0.8	98.9189												49	48	2.04082
37	0.4	98.9189												53	52	1.88679
9	0.1	98.8889												58	57	1.72414
53	0.6	98.8679												60	59	1.66667
7	0.1	98.5714												63	62	1.5873
28	0.4	98.5714												67	66	1.49254
45	0.7	98.4444												90	89	1.11111
48	0.8	98.3333												3	3	0
29	0.5	98.2759												30	30	0
63	1.2	98.0952												21	21	0
102	2	98.0392												13	13	0
5	0.1	98												30	30	0
4.8	0.1	97.9167												74	74	0
54	1.2	97.7778												22	22	0
106	2.4	97.7358												14	14	0
68	1.6	97.6471												35	35	0
85	2	97.6471												19	19	0
8.1	0.2	97.5309												65	65	0
79	2	97.4684												310	310	0
45	1.2	97.3333												230	230	0
45	1.2	97.3333												120	120	0
106	3	97.1698												100	100	0
76	2.6	96.5789												180	180	0
37	1.3	96.4865												110	110	0
22	0.8	96.3636												24	24	0
30	1.1	96.3333												3	3	0
57	2.1	96.3158												2	2	0
51	2	96.0784												17	17	0
33	1.3	96.0606												38	38	0
35	1.4	96												53	53	0
29	1.2	95.8621												15	15	0
9	0.4	95.5556												31	31	0
91	4.1	95.4945												9	9	0
22	1	95.4545												53	53	0
47	2.2	95.3191												26	26	0
89	4.4	95.0562												38	38	0
38	2	94.7368												30	30	0
57	3	94.7368												14	14	0
9	0.5	94.4444												6	6	0
19	1.1	94.2105												17	17	0
69	4	94.2029												23	23	0
17	1	94.1176												17	17	0
39	2.3	94.1026												18	18	0
68	4.1	93.9706												13	13	0
6.6	0.4	93.9394												75	75	0
13	0.8	93.8462												20	20	0
69	4.6	93.3333												6	6	0
81	5.4	93.3333												90	90	0
7.5	0.5	93.3333												28	28	0
20	1.4	93												90	90	0
58	4.2	92.7586												170	170	0
69	5.1	92.6087												180	180	0
71	5.4	92.3944												24	24	0
13	1	92.3077												39	39	0
18	1.4	92.2222												25	25	0
42	3.3	92.1429												22	22	0
29	2.3	92.069												9	9	0
12	1	91.6667												15	15	0
79	6.8	91.3924												22	22	0
11	1	90.9091												13	13	0
25	2.3	90.8												9	9	0
27	2.6	90.3704												17	17	0
41	4	90.2439
23	2.3	90
31	3.1	90
35	3.7	89.4286
62	7.1	88.5484
54	6.8	87.4074
38	4.9	87.1053
15	2.1	86
15	2.3	84.6667
51	9	82.3529
58	11	81.0345
17	3.7	78.2353
9	2.2	75.5556
107	40	62.6168
40	17	57.5
54	24	55.5556
11	5.1	53.6364
49	26	46.9388
82	45	45.122
45	32	28.8889
